# Supplementary material for: Maternal Methyl-Group Donor Intake and Neonatal Birth Size in Singleton IVF Pregnancies
Source: Nutrients. 2026 May 26;18(11):1693. doi: 10.3390/nu18111693 (PMC13259345; doi:10.3390/nu18111693)
Supplement: Supplementary file 1 [file nutrients-18-01693-s001.zip]

Archive with 1 entries (1 files):
- nutrients-4241498-supplementary.pdf
